# Supplementary material for: Clinical diagnostic value of liquid chromatography-tandem mass spectrometry method for primary aldosteronism in patients with hypertension: A systematic review and meta-analysis
Source: Front Endocrinol (Lausanne). 2022 Nov 18;13:1032070. doi: 10.3389/fendo.2022.1032070 (PMC9715607; doi:10.3389/fendo.2022.1032070)
Supplement: Supplementary file 1 [file DataSheet_1.zip]

Archive with 6 entries (5 files):
- Revised-Supplementary Material Presentation/Supplementary Figure 1-5..docx
- Revised-Supplementary Material Presentation/Supplementary Table 1.Search strategies and search formulas.docx
- Revised-Supplementary Material Presentation/Supplementary Table 2.The intra- and inter-assay variations.docx
- Revised-Supplementary Material Presentation/Supplementary Table 3.Results of the QUADAS-2 quality assessment of included studies..docx
- Revised-Supplementary Material Presentation/Supplementary included studies references list.docx
- Revised-Supplementary Material Presentation/
